# Supplementary material for: The first occurrence of “Plesiochelyidae” marine turtles in the Early Cretaceous of South America
Source: Swiss J Palaeontol. 2025 Aug 25;144(1):52. doi: 10.1186/s13358-025-00394-1 (PMC12375516; doi:10.1186/s13358-025-00394-1)
Supplement: Supplementary file 3 — Additional file 3. [file 13358_2025_394_MOESM3_ESM.tnt]

xread
1 100
Proganochelys_quenstedtii	0
Thalassemys_bruntrutana	?
NKMB_Wat18_211	?
Jurassichelon_oleronensis	0
Portlandemys_mcdowelli	?
Plesiochelys_planiceps	?
Plesiochelys_etalloni	[0 1]
Plesiochelys_bigleri	1
Solnhofia_parsonsi	0
Sandownia_harrisi	?
Brachyopsemys_tingitana	?
Leyvachelys_cipadi	?
Angolachelys_mbaxi	?
Rhinochelys_pulchriceps	?
Santanachelys_gaffneyi	0
Bouliachelys_suteri	?
Notochelone_costata	?
Ocepechelon_bouyai	?
Desmatochelys_lowii	0
Desmatochelys_padillai	0
Rhinochelys_nammourensis	?
Chelosphargis_advena	?
Calcarichelys_gemma	?
Protostega_gigas	0
Archelon_ischyros	0
Dermochelys_coriacea	0
Eosphargis_breineri	?
Lepidochelys_olivacea	0
Caretta_caretta	0
Chelonia_mydas	0
Eretmochelys_imbricata	0
Lepidochelys_kempii	0
Natator_depressus	0
Puppigerus_camperi	0
Argillochelys_cuneiceps	?
Allopleuron_hoffmanni	0
Nichollsemys_baieri	?
Eochelone_brabantica	0
Corsochelys_halinches	?
Procolpochelys_charlestonensis	0
Peritresius_martini	?
Ctenochelys	0
Cabindachelys_landanensis	0
Oligochelone_rupelensis	0
Erquelinnesia_gosseleti	0
Toxochelys_latiremis	0
Chelydra_serpentina	0
Macrochelys_temminckii	0
Sternotherus_odoratus	0
Staurotypus_salvinii	0
Kinosternon_subrubrum	0
Dermatemys_mawii	0
Baptemys_wyomingensis	0
Emarginachelys_cretacea	0
Chrysemys_picta	0
Emys_orbicularis	0
Geoclemys_hamiltonii	0
Testudo_hermanni	0
Gopherus_polyphemus	0
Chelonoidis_sp.	0
Platysternon_megacephalum	0
Apalone_spinifera	0
Pelodiscus_sinensis	0
Lissemys_punctata	0
Carettochelys_insculpta	0
Allaeochelys_libyca	?
Petrochelys_kyrgyzensis	?
Adocus_beatus	0
Chelus_fimbriatus	0
Phrynops_geoffroanus	0
Elseya_dentata	0
Chelodina_longicollis	0
Araripemys_barretoi	0
Podocnemis_unifilis	0
Pelomedusa_subrufa	0
Galianemys_whitei	0
Annemys_levensis	0
Annemys_latiens	?
Annemys_sp._IVPP_V18106	?
Xinjiangchelys_wusu	0
Xinjiangchelys_radiplicatoides	0
Sinemys_gamera	0
Sinemys_lens	0
Dracochelys_bicuspis	0
Ordosemys_sp._IVPP_V12092	0
Judithemys_sukhanovi	0
Kirgizemys_hoburensis	0
Kirgizemys_dmitrievi	?
Meiolania_planiceps	0
Chubutemys_copelloi	?
Eubaena_cephalica	?
Arundelemys_dardeni	?
Pleurosternon_bullockii	0
Glyptops_plicatulus	?
Kallokibotion_bajazidi	0
Eileanchelys_waldmanni	0
Kayentachelys_aprix	0
Australochelys_africanus	?
Craspedochelys_renzi	1
Craspedochelys_jaccardi	1
;
tread
(0 (((74 73) ((68 69) (71 70))) ((64 (63 (62 61))) (((60 (55 54)) (56 (58 (57 59)))) (((47 46) (51 (49 (50 48)))) (25 ((29 32) (30 (28 (27 31))))))))))*
(0 (97 ((89 (88 (94 (((1 84 ((8 (10 11 (9 12))) (4 (3 (5 6 7))))) ((((((((45 ((15 22 (21 (14 16 (13 20))) ((17 (23 24)) (18 19))) (38 (25 26) (36 (34 35 39 43 44 ((30 (28 (27 31))) (29 32)) (33 37) (40 41 42)))))) (87 (85 86))) ((46 47) ((53 (49 (48 50))) (51 52)))) ((60 (54 55)) (56 (58 (57 59))))) (67 ((63 (61 62 66)) (64 65)))) ((72 ((68 69) (70 71))) (75 (73 74)))) (83 (81 82))) (76 (77 (78 (…
;
proc /;
comments 0
;
